# Supplementary material for: IL-15 Complexes Combined with PD-1 Blockade Affect Immune Cell Distribution, Localization, and Immune Signatures in Regressing Versus Non-Regressing Metastatic Breast Tumors
Source: Int J Mol Sci. 2025 Nov 27;26(23):11490. doi: 10.3390/ijms262311490 (PMC12692021; doi:10.3390/ijms262311490)
Supplement: Supplementary file 1 [file ijms-26-11490-s001.zip]

Archive with 1 entries (1 files):
- ijms-3823537-supplementary.pdf
